# Supplementary material for: Relation between Ga Vacancies, Photoluminescence, and Growth Conditions of MOVPE-Prepared GaN Layers
Source: Materials (Basel). 2022 Oct 5;15(19):6916. doi: 10.3390/ma15196916 (PMC9572910; doi:10.3390/ma15196916)
Supplement: Supplementary file 1 [file materials-15-06916-s001.zip]

Archive with 1 entries (1 files):
- materials-1921081-supplementary.pdf
